# Supplementary material for: Gene flow in Argentinian sunflowers as revealed by genotyping‐by‐sequencing data
Source: Evol Appl. 2017 Dec 3;11(2):193–204. doi: 10.1111/eva.12527 (PMC5775495; doi:10.1111/eva.12527)
Supplement: Supplementary file 2 [file EVA-11-193-s002.xlsx]

## Sheet: Sheet1
Name	Type	Species	SRA number	Accession number	Reference
HA369	elite	H. annuus	SRR1685764	PI 534655	Baute et al. (2015)
HA384	elite	H. annuus	SRR1685765	PI 578873	Baute et al. (2015)
HA412-flowers	elite	H. annuus	SRR1176676	PI 642777	Baute et al. (2015)
HA89-9	elite	H. annuus	SRR826547	PI 599773	Rowe & Rieseberg (2013)
KOSI	elite	H. annuus	SRR826610	PI 650781	Baute et al. (2015)
MAI	elite	H. annuus	SRR1685774	PI 476853	Baute et al. (2015)
RHA274	elite	H. annuus	SRR1685776	PI 599759	Baute et al. (2015)
Sunrise-6	elite	H. annuus	SRR1685778	PI 162454	Baute et al. (2015)
VNIIMK8931	elite	H. annuus	SRR1685780	PI 340790	Baute et al. (2015)
Academy2	wild	H. annuus	SRR826564	NA	Moyers and Rieseberg (2013)
Academy7	wild	H. annuus	SRR826565	NA	Moyers and Rieseberg (2013)
ALB	wild	H. annuus	SRR826559	NA	Renaut et al. (2013)
Canal2	wild	H. annuus	SRR826560	NA	Moyers and Rieseberg (2013)
Canal5	wild	H. annuus	SRR826561	NA	Moyers and Rieseberg (2013)
Manteca4	wild	H. annuus	SRR826562	NA	Moyers and Rieseberg (2013)
Manteca8	wild	H. annuus	SRR826563	NA	Moyers and Rieseberg (2013)
SAW3	wild	H. annuus	SRR826549	NA	Current study
LEW1	wild	H. annuus	SRR826566	NA	Current study
NEW	wild	H. annuus	SRR826567	NA	Renaut et al. (2013)
TEW	wild	H. annuus	SRR826568	NA	Renaut et al. (2013)
GB097	wild	H. niveus	SRR2169791	PI 650016	Baute et al. (2016)
GB157	wild	H. niveus tephrodes	SRR2169801	PI 613758	Baute et al. (2016)
GB303	wild	H. niveus tephrodes	SRR2169802	PI 650019	Baute et al. (2016)
GB304	wild	H. niveus tephrodes	SRR2169803	PI 650021	Baute et al. (2016)
GB293	wild	H. niveus canescens	SRR2169792	PI 435770	Baute et al. (2016)
GB287	wild	H. niveus tephrodes	SRR2169804	PI 650019	Baute et al. (2016)
GB180	wild	H. niveus canescens	SRR2169793	PI 468788	Baute et al. (2016)
GB030	wild	H. niveus tephrodes	SRR2169805	PI 650017	Baute et al. (2016)
GB076	wild	H. niveus tephrodes	SRR2169806	PI 650021	Baute et al. (2016)
GB181	wild	H. niveus tephrodes	SRR2169807	PI 650018	Baute et al. (2016)
GB289	wild	H. niveus tephrodes	SRR2169808	PI 650021	Baute et al. (2016)
GB286	wild	H. niveus tephrodes	SRR2169809	PI 650019	Baute et al. (2016)
GB291	wild	H. niveus canescens	SRR2169794	PI 435776	Baute et al. (2016)
GB292	wild	H. niveus canescens	SRR2169795	PI 649905	Baute et al. (2016)
GB294	wild	H. niveus canescens	SRR2169796	PI 435770	Baute et al. (2016)
GB295	wild	H. niveus canescens	SRR2169797	PI 435770	Baute et al. (2016)
GB296	wild	H. niveus canescens	SRR2169798	PI 468785	Baute et al. (2016)
GB302	wild	H. niveus canescens	SRR2169799	PI 649905	Baute et al. (2016)
GB334	wild	H. niveus canescens	SRR2169800	PI 649905	Baute et al. (2016)
GB017	wild	H. petiolaris fallax	SRR2169830	IPL 54-34	Baute et al. (2016)
GB045	wild	H. petiolaris	SRR2169816	PI 451978	Baute et al. (2016)
GB046	wild	H. petiolaris petiolaris	SRR2169817	PI 586922	Baute et al. (2016)
GB079	wild	H. petiolaris petiolaris	SRR2169818	PI 592355	Baute et al. (2016)
GB087	wild	H. petiolaris petiolaris	SRR2169819	PI 586918	Baute et al. (2016)
GB089	wild	H. petiolaris petiolaris	SRR2169820	PI 613769	Baute et al. (2016)
GB090	wild	H. petiolaris petiolaris	SRR2169821	PI 613762	Baute et al. (2016)
GB091	wild	H. petiolaris petiolaris	SRR2169822	PI 435836	Baute et al. (2016)
GB092	wild	H. petiolaris petiolaris	SRR2169823	PI 586932	Baute et al. (2016)
GB093	wild	H. petiolaris petiolaris	SRR2169824	PI 435825	Baute et al. (2016)
GB094	wild	H. petiolaris petiolaris	SRR2169825	PI 592356	Baute et al. (2016)
GB248	wild	H. petiolaris petiolaris	SRR2169826	PI 435825	Baute et al. (2016)
GB256	wild	H. petiolaris petiolaris	SRR2169827	PI 613769	Baute et al. (2016)
GB331	wild	H. petiolaris fallax	SRR2169831	PI 468817	Baute et al. (2016)
GB333	wild	H. petiolaris	SRR2169832	PI 435843	Baute et al. (2016)
GB346	wild	H. petiolaris fallax	SRR2169828	PI 435816	Baute et al. (2016)
GB349	wild	H. petiolaris fallax	SRR2169833	PI 468817	Baute et al. (2016)
GB354	wild	H. petiolaris	SRR2169834	PI 435843	Baute et al. (2016)
GB088	wild	H. petiolaris petiolaris	SRR2169829	PI 586911	Baute et al. (2016)
GB058	wild	H. neglectus	SRR2169773	PI 468779	Baute et al. (2016)
GB085	wild	H. neglectus	SRR2169774	PI 468770	Baute et al. (2016)
GB086	wild	H. neglectus	SRR2169775	PI 597916	Baute et al. (2016)
GB151	wild	H. neglectus	SRR2169776	PI 468772	Baute et al. (2016)
GB152	wild	H. neglectus	SRR2169777	PI 468777	Baute et al. (2016)
GB153	wild	H. neglectus	SRR2169778	PI 468767	Baute et al. (2016)
GB072	wild	H. debilis	SRR2169705	PI 435651	Baute et al. (2016)
GB166	wild	H. debilis	SRR2169696	PI 468690	Baute et al. (2016)
GB012	wild	H. debilis	SRR2169700	PI 653609	Baute et al. (2016)
GB024	wild	H. debilis	SRR2169701	PI 653610	Baute et al. (2016)
GB159	wild	H. debilis	SRR2169702	PI 435673	Baute et al. (2016)
GB270	wild	H. praecox	SRR2169840	PI 435849	Baute et al. (2016)
GB269	wild	H. praecox	SRR2169841	PI 435849	Baute et al. (2016)
GB297	wild	H. praecox	SRR2169842	PI 435849	Baute et al. (2016)
GB095	wild	H. praecox	SRR2169838	PI 468847	Baute et al. (2016)
GB147	wild	H. praecox	SRR2169839	PI 468849	Baute et al. (2016)
GB180	wild	H. petiolaris?	SRR2169793	PI 468788	Baute et al. (2016)
GB062	wild	H. maximilianni	SRR2169762	PI 468747	Baute et al. (2016)
GB063	wild	H. maximilianni	SRR2169763	PI 592333	Baute et al. (2016)
GB064	wild	H. maximilianni	SRR2169764	PI 650010	Baute et al. (2016)
GB065	wild	H. maximilianni	SRR2169765	PI 613794	Baute et al. (2016)
GB142	wild	H. maximilianni	SRR2169766	PI 613757	Baute et al. (2016)
GB143	wild	H. maximilianni	SRR2169767	PI 531041	Baute et al. (2016)
GB146	wild	H. maximilianni	SRR2169768	PI 531041	Baute et al. (2016)
GB278	wild	H. maximilianni	SRR2169769	PI 531041	Baute et al. (2016)
GB282	wild	H. maximilianni	SRR2169770	PI 531041	Baute et al. (2016)
GB148	wild	H. maximilianni	SRR2169771	PI 601812	Baute et al. (2016)
GB277	wild	H. maximilianni	SRR2169772	PI 531041	Baute et al. (2016)
