# Supplementary material for: Gene flow in Argentinian sunflowers as revealed by genotyping‐by‐sequencing data
Source: Evol Appl. 2017 Dec 3;11(2):193–204. doi: 10.1111/eva.12527 (PMC5775495; doi:10.1111/eva.12527)
Supplement: Supplementary file 3 [file EVA-11-193-s003.xlsx]

## Sheet: Sheet1
Dataset	Number of SNPs
Argentina samples, no filtering	112267
Argentina samples, >80% coverage, >5% MAF	3526
Argentina + North American samples, no filtering	172398
Argentina + North American samples, >80% coverage, >5% MAF	2431
