# Supplementary material for: Gene flow in Argentinian sunflowers as revealed by genotyping‐by‐sequencing data
Source: Evol Appl. 2017 Dec 3;11(2):193–204. doi: 10.1111/eva.12527 (PMC5775495; doi:10.1111/eva.12527)
Supplement: Supplementary file 4 [file EVA-11-193-s004.xlsx]

## Sheet: Sheet1
Fst	H. debilis	H. neglectus	H. niveus	H. petiolaris fallax	H. petiolaris petiolaris	H. praecox
H. debilis	0
H. neglectus	0.311753	0
H. niveus	0.466393	0.36081	0
H. petiolaris fallax	0.324566	0.0684767	0.364259	0
H. petiolaris petiolaris	0.347264	0.147133	0.38659	0.15143	0
H. praecox	0.310727	0.27864	0.439843	0.297529	0.317459	0
