# Supplementary material for: Gene flow in Argentinian sunflowers as revealed by genotyping‐by‐sequencing data
Source: Evol Appl. 2017 Dec 3;11(2):193–204. doi: 10.1111/eva.12527 (PMC5775495; doi:10.1111/eva.12527)
Supplement: Supplementary file 5 [file EVA-11-193-s005.xlsx]

## Sheet: Sheet2
mean(D)	JK-D	V(JK-D)	Z	pvalue	bonferroni pvalue	nABBA	nBABA	nBlocks	H1	H2	H3	H4
0.273886	0.27398	0.000912	9.06918	0	0	146.908	257.733	613	Wild NA H. annuus	Domestic H. annuus	BAR Hybrids	H. maximiliani
0.126935	0.126821	0.001562	3.21177	0.001319	0.018466	133.044	171.73	581	Wild NA H. annuus	Domestic H. annuus	BAR H. petiolaris	H. maximiliani
0.369036	0.369175	0.000812	12.9526	0	0	135.87	294.805	615	Wild NA H. annuus	Domestic H. annuus	CAT Hybrids	H. maximiliani
0.180477	0.180704	0.00143	4.77303	2e-06	2.8e-05	130.625	188.158	578	Wild NA H. annuus	Domestic H. annuus	CAT H. petiolaris	H. maximiliani
0.270556	0.270682	0.001204	7.79607	0	0	136.053	236.978	584	Wild NA H. annuus	Domestic H. annuus	CHU Hybrids	H. maximiliani
0.12798	0.128115	0.001344	3.4912	0.000481	0.006734	144.854	187.373	596	Wild NA H. annuus	Domestic H. annuus	CHU H. petiolaris	H. maximiliani
0.505836	0.506062	0.000734	18.666	0	0	105.37	321.087	591	Wild NA H. annuus	Domestic H. annuus	CZ Hybrids	H. maximiliani
0.119033	0.119102	0.001496	3.07719	0.00209	0.02926	122.367	155.435	566	Wild NA H. annuus	Domestic H. annuus	CZ H. petiolaris	H. maximiliani
0.114042	0.114141	0.002538	2.26371	0.023592	0.330288	90.9183	114.325	486	Wild NA H. annuus	Domestic H. annuus	HIL H. petiolaris	H. maximiliani
0.073794	0.073717	0.002134	1.59757	0.110138	1	94.2752	109.298	489	Wild NA H. annuus	Domestic H. annuus	SAL H. petiolaris	H. maximiliani
0.073788	0.073572	0.002324	1.53058	0.125875	1	101.322	117.466	507	Wild NA H. annuus	Domestic H. annuus	SAN H. petiolaris	H. maximiliani
0.092248	0.092457	0.002085	2.02036	0.043346	0.606844	101.583	122.229	498	Wild NA H. annuus	Domestic H. annuus	UNI H. petiolaris	H. maximiliani
0.354193	0.354522	0.001684	8.63185	0	0	88.3662	185.295	512	Wild NA H. annuus	Domestic H. annuus	WIN Hybrids	H. maximiliani
0.079686	0.079679	0.001856	1.8499	0.064328	0.900592	134.699	158.025	567	Wild NA H. annuus	Domestic H. annuus	WIN H. petiolaris	H. maximiliani
mean(D)	JK-D	V(JK-D)	Z	pvalue	bonferroni pvalue	nABBA	nBABA	nBlocks	H1	H2	H3	H4
-0.766702	-0.767093	0.00023	-50.6037	0	0	156.76	1187.1	642	Domestic H. annuus	BAR	Wild NA H. annuus	H. maximiliani
-0.770567	-0.770975	0.000241	-49.6202	0	0	145.128	1119.97	645	Domestic H. annuus	CHU	Wild NA H. annuus	H. maximiliani
-0.747214	-0.747722	0.000444	-35.4615	0	0	134.934	932.639	615	Domestic H. annuus	DIA	Wild NA H. annuus	H. maximiliani
-0.744409	-0.744861	0.000318	-41.7129	0	0	151.094	1031.22	620	Domestic H. annuus	RCU	Wild NA H. annuus	H. maximiliani
-0.752907	-0.753443	0.000307	-43.0027	0	0	149.985	1064.01	630	Domestic H. annuus	WIN	Wild NA H. annuus	H. maximiliani
